# Supplementary material for: An Exploration of Pepino (Solanum muricatum) Flavor Compounds Using Machine Learning Combined with Metabolomics and Sensory Evaluation
Source: Foods. 2022 Oct 18;11(20):3248. doi: 10.3390/foods11203248 (PMC9601458; doi:10.3390/foods11203248)
Supplement: Supplementary file 1 [file foods-11-03248-s001.zip]

Archive with 1 entries (1 files):
- foods-1919607-supplementary.xlsx
