# Supplementary material for: An Exploration of Pepino (Solanum muricatum) Flavor Compounds Using Machine Learning Combined with Metabolomics and Sensory Evaluation
Source: Foods. 2022 Oct 18;11(20):3248. doi: 10.3390/foods11203248 (PMC9601458; doi:10.3390/foods11203248)
Supplement: Supplementary file 1 [file foods-11-03248-s001.zip › foods-1919607-supplementary.xlsx]

## Sheet: S1
Name	4-Aminobutanoic acid	Arginine	Asparagine	Aspartic acid	Beta-Alanine	Glutamic acid gamma methyl ester	Glutamine	Glutathione	Histamine	Histidine	L(+)-Arginine	L-Histidine	L-Isoleucine	L-Norvaline	L-Tyrosine	Lysine	Methionine	N-Acetyl-histamine	Nepsilon	N-omega-Acetylhistamine	Phenylalanine	Pipecolic acid	Proline	Pyroglutamic acid	Sarcosine	Tyrosine	Valine	(Z)-5,8,11-trihydroxyoctadec-9-enoic acid	13-HOTrE	fatty acyl hexoside	Dodecanedioic acid	FA 18:2	Glycerol 3-phosphate	LPE 16:0	LysoPC(18:0)	NCGC00385291-01_C19H30O8_3-Buten-2-one, 4-[4-(beta-D-glucopyranosyloxy)-2-hydroxy-2,6,6-trimethylcyclohexylidene]-	NCGC00386020-01_C18H28O3_8-{(1S,5R)-4-Oxo-5-[(2Z)-2-penten-1-yl]-2-cyclopenten-1-yl}octanoic acid	O-Phosphocholine	Adenine	Adenosine	Cytidine	Cytosine	Guanosine	Piperidine	UDP-xylose	Uracil	Uric acid	Uridine	Uridine 5'-monophosphate
HaiDong_1	516591552	16247764	897382848	76761997312	8028859392	275709152	291883392	74669824	2520395776	265667584	200919104	637372864	1383930752	268807296	43654764	319250368	519470240	124653544	559303808	53004420	18761774	30393223168	7146778112	694512832	497373088	255008880	780895040	1207207296	167402128	80345720	212506256	38002760	993697536	49534276	37140088	16450426	141278752	1023730176	654910016	70652640	18291084	1162270208	365388800	793929728	78584608	738524032	3985504	667565824	305649376
HaiDong_2	521038624	19112666	964500544	74596073472	7920902144	287670656	283778720	65869000	2325458944	278750496	223386768	640072704	1469797248	281048352	41190240	345021376	609435520	126980880	576755008	48736188	22180796	31289126912	7202485760	731309312	558300032	281089984	872464704	1707212800	191385008	82667864	274787008	42833104	953213184	57169508	51735496	20532996	134504624	951611968	683247360	74478800	20383948	1179693824	400640224	871311616	97173008	829741952	2949362	751336768	313125984
HaiDong_3	571731840	18370320	1080715136	79788474368	8282211840	264144416	270530944	99036848	2382084096	279107936	265134928	678049536	1404221440	265614832	42124428	344283200	557674880	118894152	617270784	43452000	19141280	33175269376	7035167744	1183939584	538945088	256080272	802740544	1315746048	143972576	92499544	224142496	39543616	990676800	47244884	35281824	18885692	106220064	1111789696	648665792	69840752	20461818	1184096640	376881088	824671296	92996472	845343232	4401566	657989696	285232000
HaiDong_4	511259488	18144134	1071809088	73859891200	7665082368	249245776	300292864	72235424	1911845376	288159200	220310528	446605760	1449288192	278645280	53290284	328541344	506743680	117154128	529111360	53787168	23703906	30851067904	7019640832	1152436992	554831232	288982528	983548480	1736934528	183625552	99816400	282620000	46045408	913540544	84825856	59003116	18572148	107402984	1017525632	633726464	67622344	20073512	1192229248	372227840	826191680	106390536	803122752	4979626	659765440	287187424
HaiDong_5	486324512	18118036	1018657344	74662477824	7730179584	258488528	295544256	84387624	2411457536	274662400	220623376	627965952	1319359104	278982752	46464312	333321824	536892032	129332112	622278080	46056648	18261314	30431483904	7219003392	976155200	508850016	259253024	840013120	1535806208	173176176	95331896	229112368	47751772	914329920	78573872	58260480	17006944	114599992	1108304000	626104192	66074372	18549570	1213421952	347415584	803789632	96699784	767508352	3236953	645580800	336144576
HaiDong_6	552135552	17953120	951686400	74353090560	7781309952	271324160	300151936	72521120	2395730176	281302528	215937472	626541440	1410813056	272893248	44656068	335361632	518846528	121613928	578034304	56897348	20858418	31382872064	7340462592	742682176	526208096	269341856	874221056	1976234752	189769904	73917808	261848464	41333976	965830592	59574268	46977952	18430206	117113672	923459328	657941056	65637704	20084558	1197796352	367359744	887301376	89699160	790354240	9421935	666972864	265506928
WuWei_1	525795104	9285429	880700032	71253557248	7362927616	360369024	164802512	67120944	147250912	272193632	310895904	642778688	1565459712	302089408	39441548	421071552	728536000	23508080	560365760	9027531	22030748	24853004288	3678506752	578559424	488612288	237739392	992302784	2031667968	147955328	61972116	366480192	36760168	1454287744	49133680	41416356	15791100	71198528	1301564288	423905088	41684524	17438510	1206216064	357758272	938547008	170006304	775671232	8017119	579012352	297651456
WuWei_2	466827392	9422718	793997376	67390455808	6920649216	305906688	158989008	84546216	62326916	245243296	225106416	605119168	1579048320	330521696	50967956	372163200	785667840	10534587	570979328	6271634	22487884	24307593216	5477075968	541250688	536046112	270493312	1006695232	1407080576	139221728	63132540	451306432	25577878	1343666816	75178208	40579624	15128315	91657576	1421922560	471336448	49234184	17346172	1158487168	392756352	934025216	171197696	872846784	6597327	674363008	270352960
WuWei_3	508759616	8965289	685439552	66131320832	6906976768	353058112	138139424	81496160	120968960	232760208	225011312	603195392	1576726912	286213792	50748136	328479200	755151168	13990160	584767680	5297805	19878604	25157101568	5562254848	522409312	506321600	248701520	998773376	1648052096	152731248	67353136	581644544	27276774	1250568960	68955192	51534724	16331296	73988680	1510970752	458211136	44892572	16667276	1187513984	374579872	868419008	166960256	816715712	4128729	590130560	266803456
WuWei_4	544006144	9406642	878430208	68476837888	7007180288	394514880	167813264	89717952	143797600	252981808	317573312	678279808	1674532864	313484736	54745044	440007232	823608768	16809310	609518464	9067138	28050286	24054233088	4294866176	533039872	478780064	278238592	1092752512	1556638976	141099328	59146936	328974272	28449042	1117213312	72034192	56697180	17252698	93231392	1379352320	431500544	40520116	17777332	1256206592	407091680	1005581504	176219664	828351808	6557504	633532032	244500704
WuWei_5	536606336	9122452	932384192	70291611648	7149124608	327566912	157178384	97653496	71792128	236815968	269148448	405733728	1648886656	320517728	48266124	363764672	680940416	15924009	608834688	8385380	26408970	25046185984	4562269696	535158496	484195488	264541984	1020611200	1763633664	138256160	56129320	409144512	27179252	1202138496	56860196	39926660	15218752	61241048	1322571392	453198720	45029304	18577088	1285699968	374004768	1032967360	160434800	823029760	6389451	604760576	292130944
WuWei_6	527046592	10908641	994426432	68904304640	7036088320	354910880	163292976	94603912	96457360	241768064	277582400	627967104	1548321664	306101472	43422088	366724032	795335552	18478472	614186752	7472960	20400460	25483743232	4546900480	581533120	468022080	218372640	900964544	1930368768	188057040	60898116	534304448	25920076	1220129408	71615280	50621588	16590477	82342240	1428020992	450083872	44244264	17244968	1229594112	405863136	898489280	183549488	827224640	5629746	606756416	270869888
JiuQuan_1	586299712	16189830	2651777792	94410932224	9864806400	263332816	652558144	126644360	1067273216	645563840	1316434432	1367696128	3659436288	511202496	75148272	1414966528	571160448	63027696	807228416	26594612	44163380	41515204608	7048197120	2551702528	804042112	588554176	1532241280	2828290816	234009392	93889344	159013904	46967200	761731840	29543918	24005106	24003268	163842784	433616256	664321728	75654936	32433624	1568789248	534850048	2163408896	84860728	947293696	32887546	959565696	219304832
JiuQuan_2	582950144	15529929	3172456704	95788777472	9941688320	275683584	676465024	112731568	1045889664	652270400	1314088832	1384451072	3839403264	542584704	71021088	1346801664	584854528	65898192	851943680	26077322	48477392	42963808256	7442190848	2852656128	814337088	620470464	1540477952	1865296128	189324896	107962040	202778768	42559844	729662656	46865140	33532038	25932724	104248008	457788960	652056576	70403400	34359768	1674399488	542578880	2149317888	94636040	1000710656	34467548	948373632	206851664
JiuQuan_3	566509632	13645181	3170640640	92062728192	9638844416	272312160	693382400	122755552	987894464	637833792	1248246784	1349410816	3654159360	484576288	71643888	1264847488	590329984	62965484	818524672	20112000	46470640	42126225408	7117691392	2668867072	752564416	598346880	1442995840	2494956288	174232032	106360432	175654976	40542652	680802240	35065640	25694568	26923218	101363136	425428800	624588864	69841352	33703852	1541557504	518827072	2151195648	93269144	921119232	32199804	953542976	204133824
JiuQuan_4	557000704	13681316	2841852672	93245440000	9948785664	283287680	690186816	121139016	1109076480	663712896	1330693120	1378917248	3640449792	517924992	78667432	1343611904	565996672	61232904	810353216	30917372	48242300	41463861248	6968852480	2699008000	743160704	581580800	1490743680	2769672192	220503632	105427040	152350880	49436920	763401024	45742200	30739234	22506630	126959048	449140480	653843584	74680136	33226860	1558288896	529431168	2121471616	80064504	947148032	33343148	959051328	236489120
JiuQuan_5	574320192	14052197	2694017024	89924493312	9560827904	252247408	624384064	126735392	1055834432	634264512	1266075008	1360823040	3806123264	507689984	77258040	1342903808	606993472	60696036	786879936	29714510	46596300	41140023296	7068209152	2702879488	790387648	590396288	1555900160	2621097728	207057168	101432048	139213328	48420676	698310208	36580072	29764378	22545150	122618216	451338048	642212032	72491960	32801184	1518565248	519725216	2093896576	77757912	986193728	35027728	943609600	227120928
JiuQuan_6	573476032	13437398	2696903680	92355280896	9699020800	257788144	695797632	96865536	1046513984	620891776	1258306688	1320466560	3538998528	482943136	74588192	1349151104	553666432	62949620	762268992	25100502	41685948	41099161600	6641142272	2592725248	734009152	561937280	1407766784	2545293056	213993456	83988976	141405648	40568112	694272128	41743848	29009790	21460154	113637208	321423104	636902016	68986832	33953320	1601548928	519007904	1990590464	69603344	868077952	33059376	931834432	207111200
[truncated: 36 more columns]

## Sheet: S2
Region	sweetness	sourness	flavor	liking
1（WuWei）	80	10	25	80
2（JiuQuan）	56	10	35	90
3（HaiDong）	28	10	18	70
1	90	0	95	98
2	80	0	80	89
3	75	0	78	80
1	50	10	40	30
2	80	10	30	70
3	90	10	30	50
1	50	26	60	50
2	60	30	20	70
3	85	26	80	90
1	90	21	82	95
2	73	22	79	85
3	82	20	75	80
1	88	20	77	100
2	70	29	70	72
3	78	20	61	75
1	75	10	80	75
2	85	0	80	85
3	80	0	80	80
1	64	0	92	72
2	64	10	60	50
3	91	0	83	93
1	85	13	89	90
2	80	8	90	92
3	88	2	92	94
1	90	1	98	95
2	99	1	97	99
3	95	1	96	94
1	60	50	65	65
2	75	45	85	90
3	80	40	80	80
1	60	0	60	60
2	95	0	80	98
3	85	0	75	80
1	26	52	28	29
2	65	45	50	57
3	86	32	78	85
1	78	0	50	40
2	98	0	100	100
3	80	0	100	80
1	50	0	50	50
2	100	0	100	100
3	80	0	100	90
1	70	20	50	50
2	90	20	60	90
3	85	20	70	70
1	60	10	60	50
2	90	20	60	90
3	85	20	70	70
1	78	11	42	69
2	79	12	82	45
3	82	72	82	42
1	10	0	30	30
2	20	0	55	70
3	51	0	77	80
1	70	21	90	80
2	80	10	90	95
3	60	20	90	70
1	75	35	80	85
2	95	15	82	95
3	80	20	86	90
1	30	0	80	80
2	50	0	80	60
3	90	0	80	70
1	70	20	72	78
2	80	15	70	80
3	75	15	65	75
1	85	40	75	85
2	80	40	70	80
3	82	40	75	83
1	60	40	60	70
2	80	40	70	80
3	80	30	80	85
1	60	0	20	60
2	70	0	20	80
3	50	20	20	20
1	50	50	50	50
2	50	50	50	50
3	70	30	60	60
1	80	30	60	80
2	90	20	80	90
3	30	50	70	60
1	85	10	90	90
2	70	10	70	70
3	70	10	65	65
1	50	10	50	50
2	75	0	50	70
3	90	0	85	100
1	30	5	80	50
2	70	5	60	70
3	80	5	50	80
1	70	5	26	77
2	25	5	30	25
3	55	5	70	36
1	70	0	50	70
2	80	0	80	80
3	80	0	80	80
1	50	2	50	74
2	45	2	47	68
3	50	2	45	60
1	90	5	81	85
2	70	15	50	70
3	95	15	75	70
1	85	20	70	95
2	70	40	60	70
3	80	30	85	100
1	90	10	95	96
2	80	20	85	85
3	95	5	98	100
1	50	25	25	60
2	60	10	50	80
3	60	0	60	90
1	70	0	90	70
2	70	0	90	80
3	50	0	100	85
1	85	10	85	90
2	90	10	90	85
3	95	10	95	90
1	78	0	80	85
2	75	0	75	80
3	80	0	85	90
1	50	50	60	60
2	50	40	60	60
3	70	30	20	80
1	70	0	80	80
2	80	0	85	85
3	85	0	90	90
1	80	10	90	85
2	75	10	95	90
3	85	5	95	95
1	40	20	50	65
2	87	0	80	100
3	70	0	50	70
1	90	10	70	80
2	95	10	80	90
3	90	10	82	95
1	78	0	80	85
2	85	0	85	90
3	75	0	83	85
1	85	20	70	80
2	90	10	90	90
3	80	15	85	70
1	85	25	85	70
2	80	25	85	90
3	76	25	85	80
1	50	0	60	50
2	70	0	90	90
3	70	0	78	80
1	81	0	82	81
2	72	24	81	62
3	95	0	90	95
1	40	10	80	85
2	60	20	95	98
3	50	17	70	45
1	75	10	75	75
2	80	5	70	80
3	60	10	60	70
1	51	49	59	70
2	70	30	73	80
3	76	24	76	85
1	20	10	70	70
2	70	50	75	80
3	80	0	85	90
1	50	0	80	60
2	40	0	72	75
3	45	0	70	80
1	80	0	60	80
2	10	20	50	75
3	90	10	70	85
1	50	0	70	30
2	85	0	80	70
3	95	0	90	90
1	45	0	40	65
2	55	0	35	50
3	70	0	65	80
1	80	0	80	70
2	85	0	85	80
3	70	0	75	65
1	60	20	70	70
2	70	18	80	90
3	50	19	70	75
1	90	10	75	95
2	70	20	75	70
3	80	16	80	90
1	90	10	98	99
2	100	10	100	10
3	89	10	95	95
1	80	30	85	85
2	70	23	80	70
3	90	20	90	90
1	50	0	72	75
2	67	0	74	80
3	60	0	73	78
1	30	60	70	25
2	80	20	80	83
3	83	20	83	85
1	45	0	60	60
2	55	0	80	75
3	59	0	75	60
1	85	0	85	80
2	85	15	90	90
3	95	0	95	100
1	90	0	80	90
2	90	0	85	95
3	80	0	80	85
1	65	20	23	82
2	78	10	16	90
3	69	15	18	43
1	60	0	50	85
2	85	0	80	99
3	50	0	50	80
1	0	20	20	10
2	50	0	50	70
3	60	10	30	80
1	25	60	60	50
2	75	0	80	80
3	70	25	80	75
1	30	10	40	50
2	40	10	60	60
3	70	0	50	70
1	80	20	60	90
2	90	10	70	60
3	100	10	60	80
1	70	20	80	90
2	60	25	60	75
3	85	30	80	95
1	80	20	80	80
2	50	40	75	60
3	65	30	70	70
1	51	0	76	80
2	76	0	51	90
3	26	0	51	70
1	50	0	75	85
2	65	0	65	85
3	70	0	60	95
1	80	0	95	80
2	85	0	95	90
3	100	0	95	100
1	50	30	70	60
2	85	0	70	95
3	50	30	70	60
1	75	0	75	90
2	90	0	90	100
3	50	0	50	80
1	70	0	80	70
2	100	0	90	100
3	50	0	70	65
1	78	0	83	88
2	80	0	90	90
3	78	0	85	88
1	90	0	90	80
2	70	0	70	70
3	80	0	80	90
1	90	0	90	90
2	95	0	80	95
3	90	0	90	80
1	30	20	50	70
2	30	15	60	75
3	40	15	70	80
1	15	0	10	65
2	10	0	15	75
3	20	0	30	80
1	70	0	75	80
2	90	0	90	100
3	90	0	80	90
1	60	0	70	70
2	85	10	80	90
3	90	0	90	80
1	70	0	30	90
2	80	0	35	95
3	80	0	35	85
1	10	0	40	90
2	20	0	50	80
3	30	0	60	80
1	30	10	60	70
2	20	20	55	75
3	20	10	50	70
1	80	0	80	85
2	85	0	85	90
3	70	30	85	70
1	30	0	25	65
2	25	0	30	45
3	25	0	25	50
1	60	0	70	80
2	80	0	80	90
3	90	0	80	70
1	50	0	70	70
2	80	0	80	90
3	40	0	50	50
1	80	0	80	80
2	50	0	75	55
3	60	0	70	65
1	80	0	80	80
2	60	0	50	50
3	70	0	70	70
1	80	0	90	90
2	85	0	90	90
3	90	0	95	98
1	60	10	60	70
2	90	0	80	90
3	80	10	70	80
1	10	30	30	30
2	85	0	50	90
3	75	0	85	85
1	75	0	80	90
2	89	0	95	95
3	95	0	90	98
1	80	15	92	80
2	88	10	95	95
3	70	30	80	70
1	67	15	85	85
2	50	10	80	70
3	70	10	80	80
1	65	0	80	80
2	75	0	70	85
3	50	0	50	60
1	20	30	20	20
2	70	50	70	80
3	60	20	30	50
1	50	10	60	80
2	70	10	70	70
3	60	10	50	60
1	60	0	40	70
2	70	0	30	80
3	60	0	30	40
1	60	0	80	75
2	90	0	90	95
3	85	0	85	75
1	60	40	100	70
2	85	20	90	85
3	60	45	80	65
1	75	25	70	50
2	90	10	85	85
3	80	10	80	75
1	45	15	35	40
2	70	10	50	70
3	30	30	30	40
1	70	10	70	60
2	90	10	70	80
3	80	10	70	70
1	70	30	65	70
2	85	15	80	80
3	90	10	60	90
1	70	20	75	68
2	80	10	80	90
3	60	30	80	70
1	20	40	40	50
2	80	10	80	90
3	10	20	45	40
1	90	5	80	75
2	92	5	90	90
3	80	20	75	50
1	65	25	70	70
2	85	10	90	90
3	50	0	65	60
1	70	8	90	95
2	80	5	90	100
3	68	0	90	90
1	70	0	90	90
2	85	0	85	100
3	65	5	85	80
1	60	20	70	70
2	80	10	85	85
3	90	5	80	90
1	65	10	20	40
2	75	10	40	60
3	80	10	70	80

## Sheet: S3
Name	sweetness	sourness	flavor	liking	4-Aminobutanoic acid	Arginine	Asparagine	Aspartic acid	Beta-Alanine	Glutamic acid gamma methyl ester	Glutamine	Glutathione	Histamine	Histidine	L(+)-Arginine	L-Histidine	L-Isoleucine	L-Norvaline	L-Tyrosine	Lysine	Methionine	N-Acetyl-histamine	Nepsilon	N-omega-Acetylhistamine	Phenylalanine	Pipecolic acid	Proline	Pyroglutamic acid	Sarcosine	Tyrosine	Valine	(Z)-5,8,11-trihydroxyoctadec-9-enoic acid	13-HOTrE	fatty acyl hexoside	Dodecanedioic acid	FA 18:2	Glycerol 3-phosphate	LPE 16:0	LysoPC(18:0)	NCGC00385291-01_C19H30O8_3-Buten-2-one, 4-[4-(beta-D-glucopyranosyloxy)-2-hydroxy-2,6,6-trimethylcyclohexylidene]-	NCGC00386020-01_C18H28O3_8-{(1S,5R)-4-Oxo-5-[(2Z)-2-penten-1-yl]-2-cyclopenten-1-yl}octanoic acid	O-Phosphocholine	Adenine	Adenosine	Cytidine	Cytosine	Guanosine	Piperidine	UDP-xylose
HaiDong_1	0.502555	-0.677966	0.545903	0.0561085	-0.668023	0.616312	-0.710826	-0.221751	-0.184804	-0.435289	-0.363519	-0.930838	1.44231	-0.666694	-0.777604	-0.579693	-0.794801	-0.891428	-0.859365	-0.765923	-1.02396	1.26935	-0.905165	1.35722	-0.924939	-0.305779	0.680622	-0.709668	-0.781898	-0.717487	-1.17785	-1.44867	-0.341935	-0.140866	-0.536956	-0.0745125	0.0554928	-0.392946	-0.356401	-0.80298	1.31216	0.184957	0.745504	0.676845	-0.717306	-0.896067	-0.847332	-0.844125	-0.908512
HaiDong_2	0.463357	-1.14326	0.73377	0.0881244	-0.53761	1.39401	-0.640579	-0.424971	-0.276275	-0.163474	-0.399564	-1.35619	1.23545	-0.596034	-0.733242	-0.572485	-0.714291	-0.776787	-1.03147	-0.712203	-0.169601	1.32102	-0.747303	1.12453	-0.64045	-0.18143	0.725315	-0.671576	-0.313902	-0.555469	-0.858539	-0.461786	0.466737	-0.0130003	-0.0746863	0.508117	-0.113648	0.0781993	0.919274	0.300911	1.05224	0.0119241	1.03323	0.968594	-0.430249	-0.80225	-0.371275	-0.714413	-0.458558
HaiDong_3	0.345763	-1.27016	0.566324	0.163798	0.949	1.1925	-0.518946	0.0622107	0.0298598	-0.698089	-0.458482	0.246846	1.29554	-0.594104	-0.650812	-0.471105	-0.775776	-0.921327	-0.966231	-0.713742	-0.66115	1.14148	-0.380799	0.836441	-0.893362	0.080361	0.591078	-0.20301	-0.462572	-0.710832	-1.10167	-1.23444	-1.13195	0.528367	-0.450587	0.111343	0.0428723	-0.534217	-0.518818	-0.144505	-0.033012	0.396238	0.682103	0.614937	-0.419569	-0.778543	-0.692133	-0.792594	-0.559656
HaiDong_4	0.40456	-0.244397	0.721518	0.17544	-0.824389	1.1311	-0.528267	-0.494044	-0.493029	-1.03665	-0.326119	-1.0485	0.796537	-0.545218	-0.739316	-1.08895	-0.733521	-0.799292	-0.1865	-0.746556	-1.14482	1.10285	-1.17828	1.3999	-0.513716	-0.242232	0.578621	-0.235622	-0.340546	-0.506439	-0.471184	-0.403123	0.205098	0.931259	-0.0165471	0.895581	-0.279398	1.78478	1.55448	-0.229285	0.0123757	0.17007	0.530417	0.445781	-0.472829	-0.734754	-0.754973	-0.790045	-0.235437
HaiDong_5	0.378428	-0.392445	0.664341	0.216188	-1.55562	1.12401	-0.583897	-0.418741	-0.437872	-0.826614	-0.347238	-0.461166	1.32671	-0.618114	-0.738699	-0.604805	-0.855345	-0.796132	-0.66317	-0.736591	-0.858516	1.37322	-0.335504	0.978442	-0.966582	-0.300469	0.738567	-0.41811	-0.69374	-0.691122	-0.971699	-0.800099	-0.147241	0.684326	-0.413699	1.1014	-0.2761	1.39899	1.48957	-0.652502	0.288519	0.387875	0.453025	0.327747	-0.681852	-0.620642	-1.09005	-0.827597	-0.470013
HaiDong_6	0.657168	-0.635666	0.533651	0.204546	0.374326	1.07924	-0.65399	-0.447769	-0.39455	-0.534935	-0.326745	-1.03469	1.31002	-0.582251	-0.747951	-0.608607	-0.769596	-0.853162	-0.789442	-0.732339	-1.02989	1.20186	-0.73573	1.56946	-0.750482	-0.168419	0.836013	-0.659803	-0.560408	-0.628449	-0.852414	0.0691947	0.412278	-0.494809	-0.170721	0.327294	-0.0609335	0.226589	0.503453	-0.267665	0.384967	-0.0556225	0.776279	0.29445	-0.471314	-0.704778	-0.820715	-0.68761	-0.639471
WuWei_1	-1.31579	1.46873	-1.50838	-1.19251	-0.398123	-1.27367	-0.728286	-0.738586	-0.749042	1.48854	-0.9287	-1.29568	-1.076	-0.631447	-0.560458	-0.565262	-0.624596	-0.579731	-1.15358	-0.553674	0.961446	-0.976255	-0.895559	-1.04032	-0.652935	-1.07475	-2.10193	-0.829703	-0.849192	-0.824767	-0.440658	0.178606	-0.997656	-1.15258	0.605892	-0.224392	1.97981	-0.417666	0.0173552	-0.981256	-1.37676	0.851563	-1.6	-1.53201	-0.834244	-0.659442	-0.950379	-0.601709	1.30446
WuWei_2	-1.42903	1.25723	-1.39403	-1.16922	-2.12739	-1.2364	-0.819032	-1.10104	-1.12378	0.250925	-0.954555	-0.453501	-1.16612	-0.777004	-0.729847	-0.665795	-0.611855	-0.313453	-0.348672	-0.655625	1.504	-1.26429	-0.799549	-1.19057	-0.614898	-1.15045	-0.658961	-0.868326	-0.48484	-0.621296	-0.390471	-1.05417	-1.29214	-1.08868	1.2355	-1.57318	1.51764	1.18946	-0.0557772	-1.16047	-0.591763	1.14034	-1.1184	-0.956337	-0.846909	-0.916436	-0.477743	-0.609288	1.3333
WuWei_3	-1.2853	0.961137	-1.13265	-1.24781	-0.897699	-1.36058	-0.932651	-1.21918	-1.13537	1.3224	-1.04728	-0.600914	-1.10389	-0.844424	-0.730035	-0.67093	-0.614031	-0.728411	-0.364023	-0.746686	1.2142	-1.18757	-0.674821	-1.24366	-0.83201	-1.03254	-0.590623	-0.88783	-0.713162	-0.756669	-0.418094	-0.578555	-0.836618	-0.856283	2.20292	-1.36827	1.12868	0.805456	0.901726	-0.835192	-1.2697	1.35399	-1.25167	-1.28739	-0.940026	-0.760143	-0.72321	-0.719261	1.23072
WuWei_4	-1.3049	1.41586	-1.47162	-1.26236	0.135927	-1.24077	-0.730662	-0.999114	-1.05046	2.26447	-0.91531	-0.203546	-1.07966	-0.735209	-0.547274	-0.470491	-0.522326	-0.47301	-0.0849119	-0.514202	1.86431	-1.12498	-0.450926	-1.03816	-0.152063	-1.18561	-1.60743	-0.876825	-0.924716	-0.573182	-0.0903848	-0.758981	-1.22883	-1.30815	0.32751	-1.22687	0.571534	0.995451	1.35294	-0.586053	-0.531377	1.0382	-1.52288	-1.62079	-0.787772	-0.39027	-0.28415	-0.489341	1.45486
WuWei_5	-1.43774	1.05631	-1.41853	-1.27982	-0.0810774	-1.31791	-0.674193	-0.828841	-0.930195	0.743135	-0.962607	0.179988	-1.15607	-0.822519	-0.642887	-1.19806	-0.546373	-0.407143	-0.537346	-0.673132	0.509451	-1.14463	-0.457112	-1.07533	-0.288633	-1.04793	-1.3929	-0.874632	-0.883118	-0.658267	-0.341945	-0.350426	-1.3247	-1.47431	0.922562	-1.38003	0.926346	0.0591127	-0.112848	-1.13601	-1.75882	0.901966	-1.30256	-1.27696	-0.678077	-0.231465	-0.730977	-0.443436	1.07277
WuWei_6	-1.30708	1.7331	-1.27151	-1.37587	-0.361423	-0.833038	-0.609258	-0.959006	-1.02597	1.3645	-0.935413	0.0325979	-1.1299	-0.795773	-0.626235	-0.604802	-0.640665	-0.542156	-0.875613	-0.666963	1.59581	-1.08792	-0.408697	-1.12507	-0.788588	-0.987202	-1.40523	-0.826625	-1.00735	-0.945075	-0.759158	-0.0213331	0.354522	-1.21172	1.85154	-1.53191	1.00151	0.969601	0.821915	-0.765111	-0.949185	1.15497	-1.33419	-1.33682	-0.86079	-0.533564	-0.300741	-0.668856	1.63229
JiuQuan_1	0.824848	-0.699115	0.623501	1.29308	1.37621	0.600585	1.12537	1.43418	1.37078	-0.716532	1.24055	1.58115	-0.0996988	1.3851	1.42495	1.36992	1.33876	1.37868	1.33988	1.51813	-0.533083	-0.0988527	1.33755	-0.0825937	1.18867	1.23792	0.601531	1.21291	1.57371	1.35453	1.44213	1.75094	1.90398	0.604894	-0.933994	1.00677	-0.913645	-1.62649	-1.50443	1.23924	2.17793	-1.2309	0.841065	1.05828	1.22248	1.29282	1.44118	1.45148	-0.756591
JiuQuan_2	0.846624	-0.519343	0.697014	1.05442	1.27798	0.421449	1.67032	1.56345	1.43592	-0.43587	1.34687	0.908727	-0.12239	1.42132	1.42031	1.41465	1.5075	1.67259	1.05167	1.37604	-0.403036	-0.0351229	1.74204	-0.110795	1.54763	1.43898	0.917628	1.52445	1.65279	1.5528	1.47085	-0.14977	0.397273	1.37979	-0.609156	0.475157	-1.04763	-0.55765	-0.671754	1.76095	-0.108678	-1.1729	0.716531	0.65784	1.48667	1.86147	1.54555	1.42786	-0.519968
JiuQuan_3	0.996883	-0.371295	0.807283	1.18248	0.795855	-0.0901816	1.66842	1.21385	1.17932	-0.512483	1.42211	1.3932	-0.183933	1.34335	1.29031	1.32111	1.33381	1.12932	1.09516	1.20521	-0.351038	-0.100234	1.43973	-0.436014	1.38065	1.32273	0.657286	1.3342	1.17829	1.41536	1.13093	1.09302	-0.111639	1.2916	-0.810478	0.231846	-1.25176	-1.28576	-1.35677	2.02877	-0.219368	-1.25055	0.437639	0.614983	1.3967	1.14619	1.22479	1.43101	-0.553055
JiuQuan_4	0.868401	-0.487618	0.766443	1.03987	0.517	-0.0803724	1.3243	1.32482	1.44193	-0.263074	1.4079	1.31507	-0.0553384	1.48312	1.4531	1.39988	1.32096	1.44164	1.58563	1.36939	-0.582121	-0.1387	1.36581	0.153076	1.52807	1.23079	0.537874	1.3654	1.10606	1.31121	1.29743	1.63524	1.44858	1.2402	-0.98345	1.30466	-0.906671	-0.626943	-0.915852	0.834565	0.762726	-1.19365	0.734676	0.983946	1.33128	1.23628	1.368	1.38118	-0.872689
JiuQuan_5	0.792183	-0.603942	0.819536	1.03696	1.0249	0.0203064	1.16958	1.01323	1.11322	-0.968438	1.11525	1.58555	-0.111837	1.32407	1.32551	1.35158	1.4763	1.34579	1.48721	1.36792	-0.192792	-0.15062	1.15348	0.0874976	1.39111	1.18585	0.617587	1.3694	1.46883	1.36597	1.52463	1.34199	0.995182	1.02022	-1.08096	1.18208	-1.17862	-1.19231	-1.00106	0.84498	0.596172	-1.18838	0.616575	0.817095	1.27289	1.02239	1.23692	1.33496	-0.928523
JiuQuan_6	0.99906	-0.847163	0.717434	1.01658	1.00015	-0.146586	1.1726	1.2413	1.23031	-0.84253	1.43285	0.141905	-0.121728	1.25184	1.31017	1.24384	1.22584	1.11402	1.30077	1.38094	-0.699216	-0.100586	0.930846	-0.16405	0.982529	1.18018	0.274956	1.25537	1.03577	1.18918	1.00808	1.19237	1.22907	0.0597448	-1.06469	0.234917	-1.19549	-0.873668	-1.06701	0.551607	0.251578	-1.50009	0.56266	0.549825	1.43092	1.46921	1.22724	1.16179	-1.12591
[truncated: 40 more columns]

## Sheet: S4
name	BetweennessCentrality	Number	Class
Arginine	0	1	Amino acids and derivatives
Asparagine	0.0272814	2	Amino acids and derivatives
Aspartic acid	0.0168913	3	Amino acids and derivatives
Beta-Alanine	0.0102773	4	Amino acids and derivatives
Glutamine	0.0485296	5	Amino acids and derivatives
Histamine	0.166667	6	Amino acids and derivatives
Histidine	0.0824973	7	Amino acids and derivatives
L(+)-Arginine	0.0200713	8	Amino acids and derivatives
L-Histidine	0.00101833	9	Amino acids and derivatives
L-Isoleucine	0.0104454	10	Amino acids and derivatives
L-Norvaline	0.00643206	11	Amino acids and derivatives
L-Tyrosine	0	12	Amino acids and derivatives
Lysine	0.0200713	13	Amino acids and derivatives
N-Acetyl-histamine	0.166667	14	Amino acids and derivatives
Nepsilon	0	15	Amino acids and derivatives
N-omega-Acetylhistamine	0	16	Amino acids and derivatives
Phenylalanine	0.00089	17	Amino acids and derivatives
Pipecolic acid	0.126089	18	Amino acids and derivatives
Proline	0	19	Amino acids and derivatives
Pyroglutamic acid	0.0958585	20	Amino acids and derivatives
Sarcosine	0.00180444	21	Amino acids and derivatives
Tyrosine	0.0272814	22	Amino acids and derivatives
Valine	9.64e-05	23	Amino acids and derivatives
O-Phosphocholine	0.0262243	24	Lipids
Adenine	0.666667	25	Nucleotide and its derivatives
Adenosine	0	26	Nucleotide and its derivatives
Cytidine	0.14733	27	Nucleotide and its derivatives
Cytosine	0.00089	28	Nucleotide and its derivatives
Guanosine	0.00154883	29	Nucleotide and its derivatives
Piperidine	0.0104454	30	Nucleotide and its derivatives
Uric acid	0.00810841	31	Nucleotide and its derivatives
Uridine	0.00391502	32	Nucleotide and its derivatives
Aconitic acid	0.0512821	33	Organic acids
Citraconic acid	0.0058628	34	Organic acids
Citric acid	0.0423013	35	Organic acids
D-(+)-Malic acid	0	36	Organic acids
Maleic acid	0.000754	37	Organic acids
Phenylpyruvic acid	0	38	Organic acids
Pimelic acid	0.000754	39	Organic acids
Succinic acid	0	40	Organic acids
[6-[3,4-dihydroxy-2,5-bis(hydroxymethyl)oxolan-2-yl]oxy-3,4,5-trihydroxyoxan-2-yl]methyl (E)-3-(4-hydroxy-3-methoxyphenyl)prop-2-enoate	0	41	Phenolic acids
1-O-b-D-glucopyranosyl sinapate	0	42	Phenolic acids
Caffeic acid hexoside	0.0512821	43	Phenolic acids
Caffeoyl lysine	0	44	Phenolic acids
Coumarin	0.000429	45	Phenolic acids
Phenylacetic acid	0	46	Phenolic acids
Pyrogallol	0	47	Phenolic acids
Ribose	0.0332306	48	Saccharides and Alcohols
Sucrose	0	49	Saccharides and Alcohols

## Sheet: S5
fromNode	toNode	weight
Arginine	Histamine	0.302704
Arginine	N-Acetyl-histamine	0.345387
Arginine	[6-[3,4-dihydroxy-2,5-bis(hydroxymethyl)oxolan-2-yl]oxy-3,4,5-trihydroxyoxan-2-yl]methyl (E)-3-(4-hydroxy-3-methoxyphenyl)prop-2-enoate	0.353505
Asparagine	Aspartic acid	0.310813
Asparagine	Glutamine	0.346633
Asparagine	Histidine	0.524368
Asparagine	L(+)-Arginine	0.504767
Asparagine	L-Histidine	0.444264
Asparagine	L-Isoleucine	0.475936
Asparagine	L-Norvaline	0.427805
Asparagine	L-Tyrosine	0.368025
Asparagine	Lysine	0.480264
Asparagine	Nepsilon	0.449268
Asparagine	Phenylalanine	0.431035
Asparagine	Pyroglutamic acid	0.423967
Asparagine	Sarcosine	0.426552
Asparagine	Tyrosine	0.508472
Asparagine	Valine	0.381046
Asparagine	Cytidine	0.470797
Asparagine	Cytosine	0.449723
Asparagine	Guanosine	0.434211
Asparagine	Piperidine	0.468234
Asparagine	Uric acid	0.447338
Asparagine	Uridine	0.395761
Asparagine	D-(+)-Malic acid	0.393969
Asparagine	Succinic acid	0.350227
Asparagine	Caffeoyl lysine	0.445752
Asparagine	Coumarin	0.39805
Asparagine	Pyrogallol	0.301227
Asparagine	Ribose	0.334493
Aspartic acid	Beta-Alanine	0.464439
Aspartic acid	Glutamine	0.454291
Aspartic acid	Histidine	0.379571
Aspartic acid	Pipecolic acid	0.410438
Aspartic acid	Pyroglutamic acid	0.37943
Aspartic acid	Tyrosine	0.314662
Aspartic acid	O-Phosphocholine	0.396315
Aspartic acid	Cytidine	0.408132
Aspartic acid	Citraconic acid	0.362681
Aspartic acid	Citric acid	0.400566
Aspartic acid	Maleic acid	0.484462
Aspartic acid	Phenylpyruvic acid	0.338112
Aspartic acid	Pimelic acid	0.409289
Aspartic acid	Ribose	0.354866
Beta-Alanine	Glutamine	0.458927
Beta-Alanine	Histidine	0.360439
Beta-Alanine	Pipecolic acid	0.442893
Beta-Alanine	Pyroglutamic acid	0.367486
Beta-Alanine	O-Phosphocholine	0.43927
Beta-Alanine	Cytidine	0.394287
Beta-Alanine	Uridine	0.304796
Beta-Alanine	Citraconic acid	0.411043
Beta-Alanine	Citric acid	0.440758
Beta-Alanine	Maleic acid	0.507961
Beta-Alanine	Phenylpyruvic acid	0.387011
Beta-Alanine	Pimelic acid	0.443757
Beta-Alanine	Ribose	0.378807
Glutamine	Histidine	0.426547
Glutamine	L(+)-Arginine	0.321568
Glutamine	Lysine	0.30531
Glutamine	Pipecolic acid	0.43333
Glutamine	Pyroglutamic acid	0.397082
Glutamine	Sarcosine	0.357269
Glutamine	Tyrosine	0.372287
Glutamine	O-Phosphocholine	0.453839
Glutamine	Cytidine	0.438352
Glutamine	Uridine	0.39088
Glutamine	Citraconic acid	0.416503
Glutamine	Citric acid	0.462759
Glutamine	Maleic acid	0.461231
Glutamine	Phenylpyruvic acid	0.402105
Glutamine	Pimelic acid	0.440328
Glutamine	Coumarin	0.338982
Glutamine	Ribose	0.453171
Histamine	N-Acetyl-histamine	0.622263
Histamine	N-omega-Acetylhistamine	0.507092
Histamine	[6-[3,4-dihydroxy-2,5-bis(hydroxymethyl)oxolan-2-yl]oxy-3,4,5-trihydroxyoxan-2-yl]methyl (E)-3-(4-hydroxy-3-methoxyphenyl)prop-2-enoate	0.346511
Histidine	L(+)-Arginine	0.546621
Histidine	L-Histidine	0.544401
Histidine	L-Isoleucine	0.541023
Histidine	L-Norvaline	0.515039
Histidine	L-Tyrosine	0.460752
Histidine	Lysine	0.547262
Histidine	Nepsilon	0.504747
Histidine	Phenylalanine	0.511563
Histidine	Pyroglutamic acid	0.503241
Histidine	Sarcosine	0.516918
Histidine	Tyrosine	0.539063
Histidine	Valine	0.466657
Histidine	Cytidine	0.516652
Histidine	Cytosine	0.5224
Histidine	Guanosine	0.52282
Histidine	Piperidine	0.537908
Histidine	Uric acid	0.545651
Histidine	Uridine	0.488863
Histidine	Citric acid	0.306063
Histidine	D-(+)-Malic acid	0.493524
Histidine	Maleic acid	0.349932
Histidine	Pimelic acid	0.338008
Histidine	Succinic acid	0.413948
Histidine	Caffeoyl lysine	0.446617
Histidine	Coumarin	0.414957
Histidine	Pyrogallol	0.358364
Histidine	Ribose	0.426774
L(+)-Arginine	L-Histidine	0.553235
L(+)-Arginine	L-Isoleucine	0.596437
L(+)-Arginine	L-Norvaline	0.600235
L(+)-Arginine	L-Tyrosine	0.52502
L(+)-Arginine	Lysine	0.588547
L(+)-Arginine	Nepsilon	0.548181
L(+)-Arginine	Phenylalanine	0.584547
L(+)-Arginine	Pyroglutamic acid	0.430331
L(+)-Arginine	Sarcosine	0.465675
L(+)-Arginine	Tyrosine	0.544603
L(+)-Arginine	Valine	0.575766
L(+)-Arginine	Cytidine	0.464883
L(+)-Arginine	Cytosine	0.585055
L(+)-Arginine	Guanosine	0.582564
L(+)-Arginine	Piperidine	0.596155
L(+)-Arginine	Uric acid	0.588989
L(+)-Arginine	Uridine	0.416146
L(+)-Arginine	D-(+)-Malic acid	0.560028
L(+)-Arginine	Succinic acid	0.451572
L(+)-Arginine	Caffeoyl lysine	0.426617
L(+)-Arginine	Coumarin	0.338804
L(+)-Arginine	Pyrogallol	0.403588
L(+)-Arginine	Ribose	0.322545
L-Histidine	L-Isoleucine	0.521015
L-Histidine	L-Norvaline	0.391837
L-Histidine	Lysine	0.53336
L-Histidine	Nepsilon	0.347023
L-Histidine	Phenylalanine	0.337624
L-Histidine	Pyroglutamic acid	0.36694
L-Histidine	Sarcosine	0.319183
L-Histidine	Tyrosine	0.522403
L-Histidine	Valine	0.313249
L-Histidine	Cytidine	0.461643
L-Histidine	Cytosine	0.346847
L-Histidine	Guanosine	0.358294
L-Histidine	Piperidine	0.511954
L-Histidine	Uric acid	0.482962
L-Histidine	D-(+)-Malic acid	0.3417
L-Isoleucine	L-Norvaline	0.602855
L-Isoleucine	L-Tyrosine	0.536785
L-Isoleucine	Lysine	0.577014
L-Isoleucine	Nepsilon	0.529675
L-Isoleucine	Phenylalanine	0.591753
L-Isoleucine	Pyroglutamic acid	0.391363
L-Isoleucine	Sarcosine	0.436636
L-Isoleucine	Tyrosine	0.549182
L-Isoleucine	Valine	0.603615
L-Isoleucine	Cytidine	0.441954
L-Isoleucine	Cytosine	0.574344
L-Isoleucine	Guanosine	0.576903
L-Isoleucine	Piperidine	0.587038
L-Isoleucine	Uric acid	0.571835
L-Isoleucine	Uridine	0.382032
L-Isoleucine	D-(+)-Malic acid	0.54303
L-Isoleucine	Succinic acid	0.427507
L-Isoleucine	Caffeoyl lysine	0.410233
L-Isoleucine	Coumarin	0.31178
L-Isoleucine	Pyrogallol	0.393273
L-Norvaline	L-Tyrosine	0.438246
L-Norvaline	Lysine	0.582432
L-Norvaline	Nepsilon	0.41588
L-Norvaline	Phenylalanine	0.483178
L-Norvaline	Pyroglutamic acid	0.302565
L-Norvaline	Sarcosine	0.315129
L-Norvaline	Tyrosine	0.53619
L-Norvaline	Valine	0.517869
L-Norvaline	Cytidine	0.408373
L-Norvaline	Cytosine	0.460155
L-Norvaline	Guanosine	0.460598
L-Norvaline	Piperidine	0.596918
L-Norvaline	Uric acid	0.534891
L-Norvaline	D-(+)-Malic acid	0.437628
L-Norvaline	Succinic acid	0.340804
L-Norvaline	Caffeoyl lysine	0.305136
L-Norvaline	Pyrogallol	0.322189
L-Tyrosine	Lysine	0.514497
L-Tyrosine	Phenylalanine	0.40692
L-Tyrosine	Tyrosine	0.493167
L-Tyrosine	Valine	0.308479
L-Tyrosine	Cytidine	0.368692
L-Tyrosine	Cytosine	0.314488
L-Tyrosine	Guanosine	0.343559
L-Tyrosine	Piperidine	0.525796
L-Tyrosine	Uric acid	0.470044
Lysine	Nepsilon	0.52031
Lysine	Phenylalanine	0.565476
Lysine	Pyroglutamic acid	0.40877
Lysine	Sarcosine	0.447155
Lysine	Tyrosine	0.545209
Lysine	Valine	0.563173
Lysine	Cytidine	0.452192
Lysine	Cytosine	0.560741
Lysine	Guanosine	0.563746
Lysine	Piperidine	0.576451
Lysine	Uric acid	0.569997
Lysine	Uridine	0.399768
Lysine	D-(+)-Malic acid	0.548011
Lysine	Succinic acid	0.433699
Lysine	Caffeoyl lysine	0.395972
Lysine	Coumarin	0.313587
Lysine	Pyrogallol	0.392516
Lysine	Ribose	0.309253
N-Acetyl-histamine	N-omega-Acetylhistamine	0.543324
N-Acetyl-histamine	[6-[3,4-dihydroxy-2,5-bis(hydroxymethyl)oxolan-2-yl]oxy-3,4,5-trihydroxyoxan-2-yl]methyl (E)-3-(4-hydroxy-3-methoxyphenyl)prop-2-enoate	0.387386
Nepsilon	Phenylalanine	0.361377
Nepsilon	Pyroglutamic acid	0.331962
Nepsilon	Tyrosine	0.506388
Nepsilon	Cytidine	0.423051
Nepsilon	Cytosine	0.350458
Nepsilon	Guanosine	0.345764
Nepsilon	Piperidine	0.525409
Nepsilon	Uric acid	0.472047
Phenylalanine	Pyroglutamic acid	0.310752
Phenylalanine	Tyrosine	0.53913
Phenylalanine	Valine	0.468781
Phenylalanine	Cytidine	0.414086
Phenylalanine	Cytosine	0.402906
Phenylalanine	Guanosine	0.404063
Phenylalanine	Piperidine	0.585019
Phenylalanine	Uric acid	0.520304
Phenylalanine	D-(+)-Malic acid	0.361207
Pipecolic acid	Pyroglutamic acid	0.321274
Pipecolic acid	O-Phosphocholine	0.422921
Pipecolic acid	Cytidine	0.338799
Pipecolic acid	Aconitic acid	0.302923
Pipecolic acid	Citraconic acid	0.42412
Pipecolic acid	Citric acid	0.418013
Pipecolic acid	Maleic acid	0.426084
Pipecolic acid	Phenylpyruvic acid	0.4149
Pipecolic acid	Pimelic acid	0.395692
Pipecolic acid	Caffeic acid hexoside	0.314543
Pipecolic acid	Ribose	0.334097
Proline	Adenine	0.318501
Pyroglutamic acid	Sarcosine	0.397579
Pyroglutamic acid	Tyrosine	0.465415
Pyroglutamic acid	O-Phosphocholine	0.305687
Pyroglutamic acid	Cytidine	0.482568
Pyroglutamic acid	Cytosine	0.329613
Pyroglutamic acid	Guanosine	0.322644
Pyroglutamic acid	Piperidine	0.382466
Pyroglutamic acid	Uric acid	0.37324
Pyroglutamic acid	Uridine	0.390593
Pyroglutamic acid	Citric acid	0.323013
Pyroglutamic acid	Maleic acid	0.368683
Pyroglutamic acid	Pimelic acid	0.336325
Pyroglutamic acid	Caffeoyl lysine	0.344947
Pyroglutamic acid	Coumarin	0.370773
Pyroglutamic acid	Ribose	0.380186
Sarcosine	Tyrosine	0.498765
Sarcosine	Cytidine	0.477753
Sarcosine	Guanosine	0.305043
Sarcosine	Piperidine	0.425368
Sarcosine	Uric acid	0.406972
Sarcosine	Uridine	0.331587
Tyrosine	Valine	0.510931
Tyrosine	Cytidine	0.4862
Tyrosine	Cytosine	0.531985
Tyrosine	Guanosine	0.537485
Tyrosine	Piperidine	0.546663
Tyrosine	Uric acid	0.543953
Tyrosine	Uridine	0.45791
Tyrosine	D-(+)-Malic acid	0.483923
Tyrosine	Succinic acid	0.396159
Tyrosine	Caffeoyl lysine	0.452476
Tyrosine	Coumarin	0.397329
Tyrosine	Pyrogallol	0.355888
Tyrosine	Ribose	0.372532
Valine	Cytidine	0.357284
Valine	Cytosine	0.362426
Valine	Guanosine	0.38557
Valine	Piperidine	0.596888
Valine	Uric acid	0.520006
O-Phosphocholine	Cytidine	0.328262
O-Phosphocholine	Aconitic acid	0.313235
O-Phosphocholine	Citraconic acid	0.417256
O-Phosphocholine	Citric acid	0.442522
O-Phosphocholine	Maleic acid	0.33152
O-Phosphocholine	Phenylpyruvic acid	0.392741
O-Phosphocholine	Pimelic acid	0.335654
O-Phosphocholine	Ribose	0.351136
Adenine	Adenosine	0.386639
Adenine	Sucrose	0.303677
Adenosine	Sucrose	0.340664
Cytidine	Cytosine	0.430961
Cytidine	Guanosine	0.427242
Cytidine	Piperidine	0.438531
Cytidine	Uric acid	0.449345
Cytidine	Uridine	0.467112
Cytidine	Citric acid	0.347103
Cytidine	D-(+)-Malic acid	0.385679
Cytidine	Maleic acid	0.387926
Cytidine	Pimelic acid	0.370943
Cytidine	Succinic acid	0.339071
Cytidine	Caffeoyl lysine	0.409657
Cytidine	Coumarin	0.415272
Cytidine	Ribose	0.43401
Cytosine	Guanosine	0.367366
Cytosine	Piperidine	0.569764
Cytosine	Uric acid	0.514062
Cytosine	D-(+)-Malic acid	0.325388
Guanosine	Piperidine	0.567754
Guanosine	Uric acid	0.509652
Guanosine	D-(+)-Malic acid	0.333531
Piperidine	Uric acid	0.564735
Piperidine	Uridine	0.371909
Piperidine	D-(+)-Malic acid	0.541029
Piperidine	Succinic acid	0.434564
Piperidine	Caffeoyl lysine	0.404579
Piperidine	Coumarin	0.304293
Piperidine	Pyrogallol	0.389435
Uric acid	Uridine	0.361732
Uric acid	D-(+)-Malic acid	0.513733
Uric acid	Succinic acid	0.417177
Uric acid	Caffeoyl lysine	0.366358
Uric acid	Pyrogallol	0.362276
Uridine	Ribose	0.318913
Aconitic acid	Citraconic acid	0.37051
Aconitic acid	Citric acid	0.336085
Aconitic acid	1-O-b-D-glucopyranosyl sinapate	0.304442
Citraconic acid	Citric acid	0.462528
Citraconic acid	Phenylpyruvic acid	0.406739
Citraconic acid	Ribose	0.331162
Citric acid	Maleic acid	0.377016
Citric acid	Phenylpyruvic acid	0.442818
Citric acid	Pimelic acid	0.367116
Citric acid	Ribose	0.358781
Maleic acid	Pimelic acid	0.329637
Maleic acid	Ribose	0.323407
Phenylpyruvic acid	Ribose	0.32367
Pimelic acid	Ribose	0.322147
Caffeic acid hexoside	Phenylacetic acid	0.323362

## Sheet: S6
name	PC1	PC2	class
sweetness	-0.19933	0.035989	sensory
sour	0.19023	0.11611	sensory
flavor	-0.19914	-0.037853	sensory
liking	-0.19189	0.16499	sensory
1-O-b-D-glucopyranosyl sinapate	0.18363	-0.095394	Phenolic acids
3-Phosphoglyceric acid	0.17438	0.076565	Saccharides and Alcohols
6:3+6O fatty acyl hexoside	-0.17817	0.12898	Lipids
Aconitic acid	0.1883	-0.16474	Organic acids
Adenine	-0.19667	-0.088239	Nucleotide and its derivatives
Adenosine	-0.19698	-0.020659	Nucleotide and its derivatives
Arginine	-0.16561	-0.2975	Amino acids and derivatives
Caffeic acid	-0.17423	0.062	Phenolic acids
Citraconic acid	0.17783	-0.25238	Organic acids
D(-)-Gulono-gamma-lactone	-0.10987	0.24408	Saccharides and Alcohols
Dodecanedioic acid	0.1786	-0.075424	Lipids
FA 18:2	-0.17986	-0.0040411	Lipids
Glutamic acid gamma methyl ester	0.18245	0.054021	Amino acids and derivatives
Glycerol 3-phosphate	0.18081	-0.18115	Lipids
Glycolic acid	0.18204	0.12203	Organic acids
Histamine	-0.14818	-0.38619	Amino acids and derivatives
Methionine	0.18322	0.14431	Amino acids and derivatives
Methylmalonic acid	0.15811	-0.19051	Organic acids
N-Acetyl-histamine	-0.15004	-0.38055	Amino acids and derivatives
N-omega-Acetylhistamine	-0.14916	-0.37008	Amino acids and derivatives
Ortophosphate	0.19226	0.043695	Organic acids
Phenylacetic acid	-0.18429	0.14823	Phenolic acids
Phenylpyruvic acid	0.17694	-0.25686	Organic acids
Proline	-0.18729	-0.081341	Amino acids and derivatives
Sinapoylmalate	-0.18786	0.17854	Phenolic acids
Sucrose	-0.1928	-0.031391	Saccharides and Alcohols
UDP-xylose	0.19721	0.017161	Nucleotide and its derivatives
